# Supplementary material for: Comparison of Composite Materials Designed to Optimize Heterogeneous Decatungstate Oxidative Photocatalysis
Source: Molecules. 2025 Sep 3;30(17):3597. doi: 10.3390/molecules30173597 (PMC12430545; doi:10.3390/molecules30173597)
Supplement: Supplementary file 1 [file molecules-30-03597-s001.zip]

Archive with 1 entries (1 files):
- molecules-3824748-supplementary.pdf
